# Supplementary material for: The Activity of Red Nigerian Propolis and Some of Its Components against Trypanosoma brucei and Trypanosoma congolense
Source: Molecules. 2023 Jan 7;28(2):622. doi: 10.3390/molecules28020622 (PMC9860874; doi:10.3390/molecules28020622)
Supplement: Supplementary file 1 [file molecules-28-00622-s001.zip]

Archive with 1 entries (1 files):
- molecules-2079637-supplementary.pdf
